# Supplementary material for: DNA Metabarcoding of Amazonian Ichthyoplankton Swarms
Source: PLoS One. 2017 Jan 17;12(1):e0170009. doi: 10.1371/journal.pone.0170009 (PMC5241143; doi:10.1371/journal.pone.0170009)
Supplement: S1 Table — (XLSX) [file pone.0170009.s002.xlsx]

## Sheet: S1 Table
S1 Table: This table list for every sample the site of sampling, coordinate and date, the number of larvae used, the sequencing method applied, the number of reads from NGS method, the percentage of usefull reads and link to the data accessibility.
Sample Name	Country of origin	UTM coordinates	Date of collect	Number of sequenced larvae	Sequencing method	number of reads	# reads on target before filtering	# reads on target after filtering	reads on target (%)	Xfold enrichment	Database used for mapping (89 entries) Dryad DOI xxx	Name of the fasta / fastq / bam files	Data accessibibility :DRYAD entry doi
Nap-S	PERU. Rio Napo	712212/9613609	2013	102	Sanger	-	-	-	-	-	-	Napo.fasta	doi:10.5061/dryad.117tn
Nap-mock-NGS					NGS-capture	606614	6233	3411	1.02751	247.279	Database.fasta	FiltcutRUN19-TAG18_R*_paired.fastq RUN19_TAG18.bam
Nap-bulk-NGS				250	NGS-capture	1151458	7550	5713	0.65569	157.798	Database.fasta	RUN18-2-TAG-75_R*_paired.fastq
Mar-S	PERU. Rio Marañon	656708/9499998	22/10/2014	270	Sanger	-	-	-	-	-	-	Maranon.fasta
Mar-mock-NGS					NGS-capture	1390050	4098	2012	0.29481	70.9486	Database.fasta	FiltcutRUN19-TAG15_R*_paired.fastq RUN19_TAG15.bam
Mar-bulk-NGS				373	NGS-capture	1528996	4576	2402	0.299281	72.0248	Database.fasta	filtcutRUN19-TAG-17_R1_paired.fastq RUN19-TAG17.bam
Shotgun Genomic (PIM-G9 control)	PERU. Rio Napo	712212/9613609	2013	247	NGS-without capture	986702	41	37	0.00415526	-	Database.fasta	filtcutRUN14-TAG-46_R*_paired.fastq RUN14-TAG-46filt.bam
Uca-3	PERU. Rio Ucayalí	673775/ 9506644	28-29/03/2014	306	NGS-capture	812990		6532	0.803454		Database.fasta	FiltcutRUN19-TAG19_R*_paired.fastq RUN19_TAG19.bam
Uca-4	PERU. Rio Ucayalí	673775/ 9506644	28-29/04/2014	127	NGS-capture	1400964		3490	0.249114		Database.fasta	FiltcutRUN19-TAG20_R*_paired.fastq RUN19_TAG20.bam
Uca-5	PERU. Rio Ucayalí	673775/ 9506644	2014-05-14	26	NGS-capture	838656		233	0.0277825		Database.fasta	FiltcutRUN19-TAG21_R*_paired.fastq RUN19_TAG21.bam
Uca-6	PERU. Rio Ucayalí	673775/ 9506644	25-26/06/2014	69	NGS-capture	483082		590	0.122132		Database.fasta	FiltcutRUN19-TAG22_R*_paired.fastq RUN19_TAG22.bam
Uca-7	PERU. Rio Ucayalí	673775/ 9506644	30-31/07/2014	337	NGS-capture	974784		2391	0.245285		Database.fasta	FiltcutRUN19-TAG23_R*_paired.fastq RUN19_TAG23.bam
Uca-8	PERU. Rio Ucayalí	673775/ 9506644	19-20/09/2014	217	NGS-capture	1368328		6132	0.448138		Database.fasta	FiltcutRUN19-TAG24_R*_paired.fastq RUN19_TAG24.bam
Uca-9	PERU. Rio Ucayalí	673775/ 9506644	28-29/03/2014	278	NGS-capture	1246602		42303	3.39346		Database.fasta	FiltcutRUN19-TAG25_R*_paired.fastq RUN19_TAG25.bam FiltcutRUN19-TAG28_R*_paired.fastq RUN19_TAG28.bam FiltcutRUN19-TAG29_R*_paired.fastq RUN19_TAG29.bam
Uca-10	PERU. Rio Ucayalí	673775/ 9506644	2014-10-23	81	NGS-capture	1670368		21464	1.28499		Database.fasta	FiltcutRUN19-TAG26_R*_paired.fastq RUN19_TAG26.bam FiltcutRUN19-TAG30_R*_paired.fastq RUN19_TAG30.bam
