# Supplementary material for: DNA Metabarcoding of Amazonian Ichthyoplankton Swarms
Source: PLoS One. 2017 Jan 17;12(1):e0170009. doi: 10.1371/journal.pone.0170009 (PMC5241143; doi:10.1371/journal.pone.0170009)
Supplement: S3 Table — (XLSX) [file pone.0170009.s004.xlsx]

## Sheet: S3 Table
Distance Matrix between probes and identified species (Substitutions per site)
	probe Doradidae Oxydoras niger	probe Heptapteridae Pimelodella sp.	probe Pimelodidae Pseudoplatystoma punctifer	probe Pimelodidae Pinirampus pirinampu
Pimelodidae_Pimelodina_flavipinnis(46)	0.16964	0.15694	0.1235	0.11155
Pimelodidae_Pimelodus_blochii(52)	0.16964	0.177	0.11665	0.14444
Pimelodidae_Pseudoplatystoma_punctifer(70)	0.15694	0.17331	0	0.14622
Pimelodidae_Pseudoplatystoma_tigrinum(73)	0.15874	0.17147	0.022224	0.15335
Pimelodidae_Brachyplatystoma_filamentosum(3)	0.1863	0.17331	0.099784	0.15514
Pimelodidae_Hypophthalmus_sp.(31)	0.18443	0.18071	0.13216	0.15514
Pimelodidae_Brachyplatystoma_rousseauxii(15)	0.18817	0.17331	0.096456	0.16055
Pimelodidae_Brachyplatystoma_vaillantii(19)	0.19761	0.17147	0.098118	0.16055
Pimelodidae_Phractocephalus_hemioliopterus(34)	0.17515	0.16599	0.13216	0.16055
Pimelodidae_Pimelodus_spA-C34(182)	0.18609	0.19641	0.1365	0.16188
Pimelodidae_Hypophthalmus_sp.A289(184)	0.19148	0.19349	0.14117	0.16205
Pimelodidae_Pimelodus_spC(56)	0.17885	0.18817	0.13565	0.16417
Pimelodidae_Hypophthalmus_sp.C95(183)	0.20031	0.19814	0.136	0.17266
Pimelodidae_Zungaro_zungaro(90)	0.19005	0.19761	0.10145	0.17515
Pimelodidae_Leiarius_marmoratus(171)	0.18817	0.17885	0.13565	0.1863
