# Supplementary material for: DNA Metabarcoding of Amazonian Ichthyoplankton Swarms
Source: PLoS One. 2017 Jan 17;12(1):e0170009. doi: 10.1371/journal.pone.0170009 (PMC5241143; doi:10.1371/journal.pone.0170009)
Supplement: S4 Table — (XLSX) [file pone.0170009.s005.xlsx]

## Sheet: S4 Table
Monthly percentage species of the Ucayali rio from march to october. When coverage was considered low (below 60%), the identification at the species level is not included only the genus level (denoted Family_Genus_spX).
Species	March	April	May	June	July	August	September	October
Pimelodidae_Pimelodus_spC				20.17	3.3	1.76	0.63	1.31
Pimelodidae_Callophysus_macropterus						1.03		2.51
Pimelodidae_Pinirampus_pirinampu						21.89	97.7	0.05
Pimelodidae_Pimelodina_flavipinnis	0.09						0.19	9.22
Pimelodidae_Pimelodus_blochii	81.9	3.64						1.32
Pimelodidae_Brachyplatystoma_platynemum					1.95	11.76		3.24
Pimelodidae_Brachyplatystoma_rousseauxii		1.63
Pimelodidae_Brachyplatystoma_filamentosum	0.46	36.02	89.7	74.58	54.33	32.55	0.29	0.35
Pimelodidae_Brachyplatystoma_vaillantii	6.48	57.42	10.3	3.56	29.5	0.51	0.1	6.1
Pimelodidae_Sorubim_elongatus	0.11
Pimelodidae_Pseudoplatystoma_tigrinum	0.95
Pimelodidae_Zungaro_zungaro	9.83
Pimelodidae_Hypophthalmus_sp.					1	13.6	0.25	74.2
Pimelodidae_Hypophthalmus_sp.A289					9.95	16.67	0.83
Pimelodidae_Hypophthalmus_sp.C95								1.5
Pimelodidae_Pseudoplatystoma_spX	0.09
Auchenipteridae_Ageneiosus_spX	0.03
Pimelodidae_Zungaro_spX	0.03
Pimelodidae_Hypophthalmus_spX	0.02							0.01
Pimelodidae_Sorubim_spX	0.02	0.11						0.05
Pimelodidae_Brachyplatystoma_spX		1.17		1.69	0.25	0.08
Pimelodidae_Pimelodus_spX					0.04	0.16		0.02
