# Supplementary material for: DNA Metabarcoding of Amazonian Ichthyoplankton Swarms
Source: PLoS One. 2017 Jan 17;12(1):e0170009. doi: 10.1371/journal.pone.0170009 (PMC5241143; doi:10.1371/journal.pone.0170009)
Supplement: S5 Table — (XLSX) [file pone.0170009.s006.xlsx]

## Sheet: S5 Table
List of Siluriforme species for witch COI sequence were included in the database. For each sample, the origin, location and GenBank number are given.
family	genus	species	country of collect	region of collect	date of collect	specimen reference	specimen location	data source	Genbank ID
Aspredinidae	Bunocephalus	verrucosus	_	_	_	_	_	Sullivan et al. 2008	EU490846.1
Aspredinidae	Hoplomyzon	sexpapilostoma	_	_	_	_	_	Sullivan et al. 2008	EU490843.1
Aspredinidae	Micromyzon	akamai	_	_	_	_	_	Sullivan et al. 2008	EU490844.1
Aspredinidae	Pterobunocephalus	sp.	_	_	_	_	_	Sullivan et al. 2008	EU490845.1
Astroblepidae	Astroblepus	sp.	_	_	_	_	_	Cramer et al. 2007	EU359407.1
Auchenipteridae	Ageneiosus	inermis	_	_	_	_	_	Ardura et al. 2010	FJ418755.1
Auchenipteridae	Ageneiosus	ucayalensis	_	_	_	_	_	Sullivan et al. 2008	EU490849.1
Auchenipteridae	Trachelyopterus	galeatus	Perú	Iquitos	2007-04-21	80081	IIAP	García-Dávila et al. 2015	KT952437
Callichthyidae	Callichthys	callichthys	_	_	_	_	_	Cramer et al. 2007	EU359408.1
Callichthyidae	Corydoras	rabauti	_	_	_	_	_	Saitoh et al. 2003	AB054128.1
Cetopsidae	Cetopsis	candiru	_	_	_	_	_	Ardura et al. 2010	FJ418756.1
Cetopsidae	Cetopsis	coecutiens	Perú	Iquitos	1905-06-27	80146	IIAP	García-Dávila et al. 2015	KT952456
Cetopsidae	Cetopsis	soniae	_	_	_	_	_	Vari & Ferraris 2009	GQ141710.1
Diplomystidae	Diplomystes	mesembrinus	_	_	_	_	_	Martinez et al. 2007	EU179801.1
Diplomystidae	Diplomystes	nahuelbutaensis	_	_	_	_	_	Nakatani et al. 2011	AP012011.1
Doradidae	Acanthodoras	cataphractus	_	_	_	_	_	Sullivan et al. 2008	EU490847.1
Heptapteridae	Goediella	eques	Perú	Iquitos	2010-03-04	80114	IIAP	García-Dávila et al. 2015	KT952433
Heptapteridae	Goediella	eques	Perú	Iquitos	2010-03-04	80143	IIAP	García-Dávila et al. 2015	KT952433
Heptapteridae	Pimelodella	sp.	Bolivia	Villa Bella	2008-04-29	GEN3079	UMSS-ULRA	García-Dávila et al. 2015	KT952418
Heptapteridae	Rhamdia	guatemalensis	_	_	_	_	_	Valdez-Moreno et al. 2009	EU751953.1
Heptapteridae	Rhamdia	quelen	Bolivia	Guayaramerín	2007-06-11	GEN2515	UMSS-ULRA	García-Dávila et al. 2015	KT952435
Heptapteridae	Rhamdia	sapo	_	_	_	_	_	Mabragana et al 2011	EU074579.1
Heptapteridae	Rhamdia	sp	Bolivia	Río Manuripi	2002-11-28	Pim.sp3746	UM2-IRD	García-Dávila et al. 2015	KT952455
Heptapteridae	Rhamdia	sp.	Perú	Requena	2007-07-23	470	IIAP	García-Dávila et al. 2015	KT952454
Loricariidae	Ancistrus	sp.	Perú	Requena	2008-07-21	126	IIAP	García-Dávila et al. 2015	KT952438
Loricariidae	Farlowella	hasemani cf.	Perú	Iquitos	2008-08-05	847	IIAP	García-Dávila et al. 2015	KT952439
Loricariidae	Farlowella	henriquei cf.	Perú	Iquitos	2008-08-11	903	IIAP	García-Dávila et al. 2015	KT952440
Loricariidae	Farlowella	nattereri	Perú	Iquitos	2008-08-05	852	IIAP	García-Dávila et al. 2015	KT952441
Loricariidae	Farlowella	oxyrhyncha	Perú	Iquitos	2008-08-05	855	IIAP	García-Dávila et al. 2015	KT952442
Loricariidae	Farlowella	rugosa	Perú	Iquitos	2008-08-05	853	IIAP	García-Dávila et al. 2015	KT952443
Loricariidae	Farlowella	smithi	Perú	Iquitos	2008-08-05	849	IIAP	García-Dávila et al. 2015	KT952444
Loricariidae	Hypostomus.	sp.	_	_	_	_	_	García-Dávila et al. 2015	KT952445
Loricariidae	Lamontichthys	filamentosum	_	_	_	_	_	García-Dávila et al. 2015	KT952446
Loricariidae	Loricaria	sp.	Perú	Requena	2008-07-25	656	IIAP	García-Dávila et al. 2015	KT952449
Loricariidae	Loricarichthys	maculatus	Perú	Requena	2008-07-21	129	IIAP	García-Dávila et al. 2015	KT952447
Loricariidae	Planiloricaria	cryptodon	Perú	Iquitos	2008-08-11	899	IIAP	García-Dávila et al. 2015	KT952451
Loricariidae	Pseudorinelepis	genibarbis	Perú	Requena	2008-07-26	728	IIAP	García-Dávila et al. 2015	KT952452
Loricariidae	Sturisoma	nigrirostrum	Perú	Requena	2008-07-22	322	IIAP	García-Dávila et al. 2015	KT952450
Nematogenyidae	Nematogenys	inermis	_	_	_	_	_	Cramer et al. 2007	EU359428.1
Pimelodidae	Aguarunichthys	torosus	Bolivia	Rurrenabaque	2007-12-02	GEN3010	UMSS-ULRA	García-Dávila et al. 2015	KT952402
Pimelodidae	Brachyplatystoma	capapretum	Perú	Iquitos	2007-04-05	800061	IIAP	García-Dávila et al. 2015	KT952403
Pimelodidae	Brachyplatystoma	filamentosum	Perú	Iquitos	2008-08-07	863	IIAP	García-Dávila et al. 2015	KT952404
Pimelodidae	Brachyplatystoma	platynemum	Perú	Iquitos	2007-03-24	80013	IIAP	García-Dávila et al. 2015	KT952406
Pimelodidae	Brachyplatystoma	rousseauxii	Bolivia	Villa Bella	2006-06-07	VB2	UMSS-ULRA	García-Dávila et al. 2015	KT952407
Pimelodidae	Brachyplatystoma	tigrinum	Perú	Iquitos	2007-03-24	80007	IIAP	García-Dávila et al. 2015	KT952408
Pimelodidae	Brachyplatystoma	vaillantii	Perú	Iquitos	2007-03-24	80004	IIAP	García-Dávila et al. 2015	KT952409
Pimelodidae	Brachyplatystoma	juruense	_	_	_	_	_	García-Dávila et al. 2015	KT952405
Pimelodidae	Calophysus	macropterus	Bolivia	Trinidad	2007-06-04	GEN2283	UMSS-ULRA	García-Dávila et al. 2015	KT952410
Pimelodidae	Hemisorubim	platyrhynchos	Bolivia	Puerto Villarroel	2007-09-19	GEN2344	UMSS-ULRA	García-Dávila et al. 2015	KT952411
Pimelodidae	Hypophthalmus	edentatus	Perú	Requena	2008-07-21	108	IIAP	García-Dávila et al. 2015	KT952413
Pimelodidae	Hypophthalmus	marginatus	Bolivia	Trinidad	2002-09-28	2732	UMSS-ULRA	García-Dávila et al. 2015	KT952412
Pimelodidae	Hypophthalmus	sp.	Perú	Requena	2008-07-22	160	IIAP	García-Dávila et al. 2015	KT952453
Pimelodidae	Hypophthalmus	spA-289	_	_	_	_	_	this article	KT952458
Pimelodidae	Hypophthalmus	sp-C95	_	_	_	_	_	this article	KT952457
Pimelodidae	Leiarius	marmoratus	Bolivia	Villa Bella	2007-07-23	GEN2787	UMSS-ULRA	García-Dávila et al. 2015	KT952448
Pimelodidae	Megalonema	sp.	Perú	Iquitos	2008-08-11	885, 886	IIAP	García-Dávila et al. 2015	KT952414
Doradidae	Oxydoras	niger	Perú	Requena	2008-07-24	596	IIAP	García-Dávila et al. 2015	KT952436
Pimelodidae	Phractocephalus	hemiliopterus	Bolivia	Puerto Rico	2007-09-23	GEN2111	UMSS-ULRA	García-Dávila et al. 2015	KT952415
Pimelodidae	Pimelabditus	moli	_	_	_	_	_	Parisi & Lundberg 2009	GU181205.1
Pimelodidae	Pimelodina	flavipinnis	Perú	Iquitos	2007-04-19	80068	IIAP	García-Dávila et al. 2015	KT952416
Pimelodidae	Pimelodus	blochii	Bolivia	Villa Bella	2007-07-23	GEN2801	UMSS-ULRA	García-Dávila et al. 2015	KT952419
Pimelodidae	Pimelodus	ornatus	Perú	Iquitos	2010-03-04	80142	IIAP	García-Dávila et al. 2015	KT952422
Pimelodidae	Pimelodus	pictus	Perú	Iquitos	2008-08-11	888	IIAP	García-Dávila et al. 2015	KT952417
Pimelodidae	Pimelodus	pohli	_	_	_	_	_	De Carvalho et al. 2011	HM405196.1
Pimelodidae	Pimelodus	sp. B	Perú	Iquitos	2008-08-07	881	IIAP	García-Dávila et al. 2015	KT952419
Pimelodidae	Pimelodus	sp. C	Bolivia	Rurrenabaque	2007-12-09	GEN3022	UMSS-ULRA	García-Dávila et al. 2015	KT952420
Pimelodidae	Pimelodus	spA-C34	_	_	_	_	_	this article	KT952459
Pimelodidae	Pinirampus	pirinampu	Bolivia	El Sena	2007-11-04	GEN2993	UMSS-ULRA	García-Dávila et al. 2015	KT952423
Pimelodidae	Platynematichthys	notatus	Bolivia	Villa Bella	2007-07-27	GEN2848	UMSS-ULRA	García-Dávila et al. 2015	KT952425
Pimelodidae	Platysilurus	mucosus	Bolivia	Rurrenabaque	2007-12-09	GEN3039	UMSS-ULRA	García-Dávila et al. 2015	KT952424
Pimelodidae	Platystomatichthys	sturio	Bolivia	Rurrenabaque	2007-12-02	GEN3011	UMSS-ULRA	García-Dávila et al. 2015	KT952426
Pimelodidae	Pseudoplatystoma	punctifer	Bolivia	Villa Bella	2007-10-18	GEN2931	UMSS-ULRA	García-Dávila et al. 2015	KT952427
Pimelodidae	Pseudoplatystoma	tigrinum	Bolivia	Rurrenabaque	2007-07-06	GEN2672	UMSS-ULRA	García-Dávila et al. 2015	KT952428
Pimelodidae	Sorubim	elongatus	Perú	Requena	2008-07-22	250	UMSS-ULRA	García-Dávila et al. 2015	KT952430
Pimelodidae	Sorubim	lima	Bolivia	Villa Bella	2007-07-28	GEN2856	UMSS-ULRA	García-Dávila et al. 2015	KT952429
Pimelodidae	Zungaro	zungaro	Bolivia	Puerto Rico	2007-05-19	GEN2102	UMSS-ULRA	García-Dávila et al. 2015	KT952431
Pimelodidae	Zungaro	jahu	_	_	_	_	_	Martinez et al. 2007	EU179810.1
Pseudopimelodidae	Batrochoglanis	ranninus	Bolivia	Chapare	_	A19	UM2-IRD	García-Dávila et al. 2015	KT952432
Pseudopimelodidae	Cephalosilurus	apurensis	_	_	_	_	_	Martinez et al. 2007	EU179818.1
Pseudopimelodidae	Lophiosilurus	alexandri	_	_	_	_	_	Martinez et al. 2007	EU179802.1
Pseudopimelodidae	Microglanis	garavelloi	_	_	_	_	_	Martinez et al. 2007	EU179807.1
Pseudopimelodidae	Microglanis	leptostriatus	_	_	_	_	_	Martinez et al. 2007	EU179803.1
Pseudopimelodidae	Pseudopimelodus	mangurus	_	_	_	_	_	Martinez et al. 2007	EU179816.1
Pseudopimelodidae	Pseudopimelodus	pulcher	_	_	_	_	_	Martinez et al. 2007	EU179812.1
Pseudopimelodidae	Pseudopimelodus	charus	_	_	_	_	_	Martinez et al. 2007	EU179815.1
Pseudopimelodidae	Pseudopimelodus	bufonius	_	_	_	_	_	Martinez et al. 2007	EU179813.1
Pseudopimelodidae	Pseudopimelodus	sp.	_	_	_	_	_	Martinez et al. 2007	EU179817.1
Scoloplacidae	Scoloplax	distolothrix	_	_	_	_	_	Cramer et al. 2007	EU359463.1
Trichomycteridae	Henonemus	punctatus	_	_	_	_	_	Martinez et al. 2007	EU179799.1
