# Supplementary material for: DNA Metabarcoding of Amazonian Ichthyoplankton Swarms
Source: PLoS One. 2017 Jan 17;12(1):e0170009. doi: 10.1371/journal.pone.0170009 (PMC5241143; doi:10.1371/journal.pone.0170009)
Supplement: S1 Text — (SH) [file pone.0170009.s007.sh]

## Command line used to remove adapter and quality base filtering (perl script available at :
#  (https://github.com/SouthGreenPlatform/arcad-hts/blob/master/scripts/arcad_hts_2_Filter_Fastq_On_Mean_Quality.pl).

for i in `ls *.fastq`; do  /usr/local/cutadapt-1.2.1/bin/cutadapt $(< adaptersRolhand.conf) -o cut$i $i ; done

for i in cut* ; do perl Filter_Fastq_On_Mean_Quality.pl -f $i -o ./filt$i ; done


## Command line used for mapping and filtering fastq file

#1/ Create an index file from the database reference
bwa index reference-file.fasta

#2/ BWA mem : pairend  mapping
for i in *R1_paired.fastq ; do pattern=${i%%_R*}; bwa mem refSiluresCOIv7.fasta ${pattern}_R1_paired.fastq ${pattern}_R2_paired.fastq >${pattern}.sam ; done

#3/ Samview filter : keep only properly paired reads
for i in *.sam ; do pattern=${i%%.sam} ; samtools view -f 2  -S -h -o ${pattern}filt2.sam $i ; done

#4/ filtre Q1 (remove reads with mutliple hits MAPQ0 set to zero
for i in *filt2.sam ; do pattern=${i%%.sam} ; samtools view -S -h -q 1 -o ${pattern}filtQ1.sam $i ; done

#5/ Extract in a new file reads with an insert size > 80 base pairs, include header
for i in *filtQ1.sam ; do pattern=${i%%.sam} ; awk '$9 >80 || $9<-80 || $1 ~ /^@/'  > ${pattern}ins80.sam $i ; done

#6/ Remove reads with 2 or more mismatch (NM)
egrep -v "NM:i:[2-9]" inputfileins80.sam | egrep -v "NM:i:[1-9][0-9]" > outputNM2.sam

#7/ Remove reads with less than 100 Match in CIGAR string
for i in NM2.sam ; do pattern=${i%%.sam} ; awk '($6 ~ "[1-9][0-9][0-9]M" || $1 ~ /^@/)'  > ${pattern}M100.sam $i ; done

#8/ Convert sam to bam and sort bam file and create a bam file index
for i in *NM2.sam ; do pattern=${i%%.sam} ; samtools view  -Sb  $i | samtools sort - ${pattern} && samtools index ${pattern}.bam ; done


## Pearson's product-moment correlation calculation (Figure 2) were calculated with R-Cran software (V 3.2.5). 
with(Dataset, cor.test(NGS, SANGER, alternative="two.sided", method="pearson"))

## Command and program used for NMDS analysis:
R version 3.3.1; Vegan version 2.3.5.
library(vegan)
metaMDS(x)
